# Supplementary material for: NADPH Oxidase 1 Mediates Endothelial Dysfunction and Hypertension in a Murine Model of Obesity
Source: Antioxidants (Basel). 2026 Jan 1;15(1):60. doi: 10.3390/antiox15010060 (PMC12837265; doi:10.3390/antiox15010060)
Supplement: Supplementary file 1 [file antioxidants-15-00060-s001.zip]

Archive with 1 entries (1 files):
- antioxidants-3617014-supplementary.pdf
